# Supplementary material for: Role of human plasma metabolites in prediabetes and type 2 diabetes from the IMI-DIRECT study
Source: Diabetologia. 2024 Sep 30;67(12):2804–18. doi: 10.1007/s00125-024-06282-6 (PMC11604760; doi:10.1007/s00125-024-06282-6)
Supplement: Supplementary file 3 — Supplementary file3 (R 4 KB) [file 125_2024_6282_MOESM3_ESM.r]

# Name : Dr. Sapna Sharma, Qiuling Dong
# Email : sapna.sharma@helmholtz-munich.de
#T2D to untargeted metabolites
#download GWAS from GWAS catalog http://ftp.ebi.ac.uk/pub/databases/gwas/summary_statistics/GCST002001-GCST003000/GCST002443/

library(TwoSampleMR)
library(MRInstruments)

getwd()
lf = list.files()
lf = lf[grep(".txt.gzGWAS",lf)]


t2d_exp_dat <- extract_instruments(outcomes = 'ebi-a-GCST006867',p1 = 1e-08)


res <- c()
data_met <- c()
for(i in lf){
  dat <- read_outcome_data(filename = i, snps = t2d_exp_dat$SNP, sep="\t", snp_col = "MarkerName", beta_col = "Effect", se_col = "StdErr",eaf_col = "Freq1",
                           effect_allele_col = "Allele1", other_allele_col = "Allele2", pval_col = "P.value")
  dat$id.outcome <- strsplit(i, split = ".txt.gzGWAS_res.txt")[[1]]
  dat_met<- harmonise_data(exposure_dat = t2d_exp_dat, outcome_dat = dat)#
  res_met <- mr(dat_met)
  data_met <- rbind(data_met, dat_met)
  res <- rbind(res, res_met[3,])}


y <- c()
for (i in 1:453){
  x <- strsplit(res$id.outcome[i], split = ".metal.pos")[[1]]
  y <- rbind(y, x)}
res$ID <- y
res$ID <- as.character(res$ID)

res_um <- merge(res, metabolonID, by.x = "ID", by.y = "metabolonID")
res_um <- res_um[order(res_um$pval),]
write.table(res_um, file = "T2D_to_um.txt", row.names = FALSE)


data_unmet <- harmonise_data(exposure_dat = t2d_exp_dat, outcome_dat = data_met)
heter <- mr_heterogeneity(data_met)
plei <- mr_pleiotropy_test(data_met)
#merge 
colnames(plei)[7] <- "Plei_pvalue"
T2D_unmet_sensi <- merge(res_um, plei[,c(2,7)], by = "id.outcome")
heter_ivw <- heter[heter$method == "Inverse variance weighted",]
T2D_unmet_sensi <- merge(T2D_unmet_sensi, heter_ivw[,c(2,8)], by = "id.outcome")
write.table(T2D_unmet_sensi, file = "T2D_unmet_sensi", row.names = FALSE)


#T2D to targeted metabolites
#download GWAS from GWAS catalog http://ftp.ebi.ac.uk/pub/databases/gwas/summary_statistics/GCST90240001-GCST90241000/GCST90240090/

lf = list.files()
lf = lf[grep(".tsv",lf)]

T2D_SNP <- extract_instruments(outcomes='ebi-a-GCST006867', p1 = 1e-08)

resT2D <- c()
data_metT2D <- c()
for(i in lf){
  dat <- read_outcome_data(filename = i, snps = T2D_SNP$SNP, sep = "\t", snp_col = "MarkerName", beta_col = "Effect", se_col = "StdErr",eaf_col = "Freq1",
                           effect_allele_col = "Allele1", other_allele_col = "Allele2", pval_col = "P-value")
  dat$id.outcome <- strsplit(i, split = ".tsv")[[1]]
  
  dat_met<- harmonise_data(exposure_dat = T2D_SNP, outcome_dat = dat)#
  res_met <- mr(dat_met)
  data_metT2D <- rbind(data_metT2D, dat_met)
  resT2D <- rbind(resT2D, res_met[3,])
}

library(dplyr)
res <- filter(res, res$method != "NA")
resT2D$P.adjust <- p.adjust(resT2D$pval,method="bonferroni",n=length(resT2D$pval))


write.table(resT2D, file = "T2Dtomet_MR.txt")


##Targeted metabolites to T2D

met_gwas <- subset(gwas_catalog, grepl("26068415", PubmedID))
met_gwas <- format_data(met_gwas, type = "exposure", phenotype_col = "Phenotype_info")
met_gwas <- clump_data(met_gwas)
t2d_out_dat <- extract_outcome_data(snps = met_gwas$SNP,
                                    outcomes = 'ebi-a-GCST006867')
dat_T2D <- harmonise_data(exposure_dat = met_gwas, outcome_dat = t2d_out_dat)
res_T2D <- mr(dat_T2D)
write.table(res_T2D, file = "MettoT2D_MR.txt")

#Sensitivity analysis
mr_heterogeneity(dat_T2D)
mr_pleiotropy_test(dat_T2D)


##untargeted metabolites to T2D
unmet_gwas <- subset(gwas_catalog, grepl("24816252", PubmedID))


unmet_gwas <- format_data(unmet_gwas, type = "exposure", phenotype_col = "Phenotype_info")
unmet_gwas <- clump_data(unmet_gwas)
t2d_out_dat <- extract_outcome_data(snps = unmet_gwas$SNP,
                                    outcomes = 'ebi-a-GCST006867')
dat_unmetT2D <- harmonise_data(exposure_dat = unmet_gwas, outcome_dat = t2d_out_dat)
res_unmetT2D <- mr(dat_unmetT2D)
write.table(res_T2D, file = "um_MettoT2D_MR.txt")


#Sensitivity analysis
heter <- mr_heterogeneity(dat_unmetT2D)
write.table(heter, file = "heter_unmet_T2D")
plei <- mr_pleiotropy_test(dat_unmetT2D)
write.table(plei, file = "plei_unmet_T2D")
